# Supplementary material for: CXCL12+ fibroblastic reticular cells in lymph nodes facilitate immune tolerance by regulating T cell–mediated alloimmunity
Source: J Clin Invest. 2025 May 1;135(9):e182709. doi: 10.1172/JCI182709 (PMC12043101; doi:10.1172/JCI182709)
Supplement: Supporting data values [file jci-135-182709-s138.xlsx]

## Sheet: Figure. 1A
	no FRC	WT-FRC		no FRC	WT-FRC
	CD4+ Teff			CD8+ Teff
	5.59	4.08		6.53	4.69
	4.82	2.03		5.42	2.42
	6.74	1.91		6.32	3.29

## Sheet: Figure. 1B
	no FRC	WT-FRC		no FRC	WT-FRC
	CD4+ Tbet+			CD4+Rorγt+
	19.5	7.64		29.9	16.9
	18.5	5.18		36.3	15
	17.1	5.73		34.7	20.4

## Sheet: Figure. 1C
	Only medium (no FRC)	CM from WT-FRC
	429	3792
	424	3755
	428	3405

## Sheet: Figure. 1F
	Control	FRC
	0	4
	0	3
	0	1
	2	1
	0	3
	0	3

## Sheet: Figure. 1G
	Control	FRC		Control	FRC		Control	FRC
	% area of DsRed+ CD3			DsRed+ T cells			# of DsRed+CD4+ T cells
	1.506	11.756		1.93	4.63		2351	6791
	4.586	15.739		2.82	4.09		2004	9205
	6.723	9.929		1.78	3.24		1306	6338
	4.831	7.283

## Sheet: Figure. 1H
	anti-CD40L	anti-CD40L+FRC
	# of Foxp3+ cells
	256	394
	191	302
	170	245
	183	223
	149	301
	204	284
	223	256
	198	275
	274	185
	113	164
	304	194
	193	164
	234	295
	184	210
	203	346
	213	384
	194	310
	153	304
	184	285
		275

## Sheet: Figure. 1I
	anti-CD40L	anti-CD40L+FRC		anti-CD40L	anti-CD40L+FRC		anti-CD40L	anti-CD40L+FRC		anti-CD40L	anti-CD40L+FRC		anti-CD40L	anti-CD40L+FRC		anti-CD40L	anti-CD40L+FRC		anti-CD40L	anti-CD40L+FRC
	CD4+Teff			CD4+ Treg/Teff			CD4+ TNFα+			CD4+ IFNγ+			CD8+ Teff			CD8+ TNFα+			CD8+ IFNγ+
	15.5	13.6		0.877419	1.04412		63.6	51.7		1.59	2.59		2.51	1.22		47.7	27.6		14.7	11.8
	18.3	11		0.808743	1.19091		64.6	63		3.96	3.03		2.14	1.7		50.5	46.7		14.7	12
	14.6	13		0.890411	1.01538		67.4	58.7		2.31	2.92		1.8	1.74		50.9	39.7		15.6	13.8
	13.5	11.9		0.948148	1.21008		63.9	61.5		3.04	4.64		1.65	1.57		46.3	43.4		13.7	12
	12.8	11.9		1.08594	1.13445		62.4	54.6		2.71	2.32		2.02	1.05		54.5	30.7		13.4	8.84

## Sheet: Figure. 2A
	B/c→B/6 (n=9, MST= 51 days)	B/c→LTβRfl/fl xCCL19Cre (n=7, MST= 24 days)	B/c→LTβRfl/fl xCCL19Cre + FRC (n=7, MST= 45 days)
	34	18	38
	38	21	41
	42	23	42
	44	24	45
	51	27	49
	61	37	54
	71	49	68
	85
	100

## Sheet: Figure. 2B
	WT	LTβRfl/fl xCCL19Cre		WT	LTβRfl/fl xCCL19Cre		WT	LTβRfl/fl xCCL19Cre
	# of CD3+ cells			CD11b positive area (%)			Collagen1 positive area (%)
	130	152		0.856	4.001		6.786	11.405
	38	251		1.432	3.954		5.631	10.304
	97	192		1.321	3.043		3.264	7.631
	115	154		0.543	2.745		3.164	6.753
	112	103		0.932	1.563		8.643	14.204
	56	173		1.342	1.204		9.544	16.532
	73	193		1.943	2.105		6.964	9.042
	49	104		0.463	1.436		8.714	12.12
	31	62		0.835	3.406		7.654	12.031
	59	71		1.054	3.154		8.124	12.304
	63	54		1.473	2.503		9.971	11.042
	93	153			1.945			13.402
		130			1.824			14.95
		127			1.405			12.541
		104			1.965			13.526
		203

## Sheet: Figure. 2C
	WT	LTβRfl/fl xCCL19Cre		WT	LTβRfl/fl xCCL19Cre		WT	LTβRfl/fl xCCL19Cre		WT	LTβRfl/fl xCCL19Cre		WT	LTβRfl/fl xCCL19Cre		WT	LTβRfl/fl xCCL19Cre		WT	LTβRfl/fl xCCL19Cre		WT	LTβRfl/fl xCCL19Cre		WT	LTβRfl/fl xCCL19Cre
	CD4+ Teff			CD4+ IFNγ+			CD4+ IL-17A+			CD4+TNFα+			CD4+ Treg/Teff			CD8+ Teff			CD8+ IFNγ+			CD8+ IL-17A+			CD8+ TNFα+
	19.6	46.5		1.65	11		0	0		13.4	25.2		0.632653	0.365591		4.98	28.7		5.13	14.5		0.061	2.56		12.5	26.9
	11.8	43.6		1.08	7.21		0.042	0		12.7	14.9		0.881356	0.37844		0.81	23		2.24	14.8		0	0.82		8.61	11.8
	6.06	42.6		0.69	4.17		0	0		2.77	13.5		1.33663	0.284038		0.72	22.1		2.07	10		0.16	0.48		5.5	10.4
	5.6	55.3		0.21	12.2		0	0		2.75	19.7		1.28571	0.264014		1.25	31.5		1.26	23.5		0.16	1.15		2.53	15

[truncated: 41 more sheets: Figure. 2D, Figure. 2E, Figure. 2F, Figure. 4A, Figure. 4B, Figure. 4C, Figure. 4D, Figure. 4E, Figure. 4F, Figure. 5A, Figure. 5B, Figure. 5C, Figure. 5D, Figure. 5E, Figure. 5F, Figure. 5G, Figure. 5H, Figure. 5I, Figure. 6E, Figure. 6G …]
